# Supplementary material for: Determinants of Family Empowerment and Complementary Feeding Quality: Evidence from a Transcultural Care Framework
Source: Healthcare (Basel). 2025 Sep 8;13(17):2237. doi: 10.3390/healthcare13172237 (PMC12428396; doi:10.3390/healthcare13172237)
Supplement: Supplementary file 1 [file healthcare-13-02237-s001.zip]

Archive with 4 entries (4 files):
- Supplementary Materials S1_English.pdf
- Supplementary Materials S2_English.pdf
- Supplementary Materials S3_English.pdf
- Supplementary Materials S4_English.pdf
